# Supplementary material for: Wash-in and wash-out of sevoflurane in a test-lung model: A comparison between Aisys and FLOW-i
Source: F1000Res. 2017 Apr 26;6:389. Originally published 2017 Mar 29. [Version 2] doi: 10.12688/f1000research.11255.2 (PMC5414818; doi:10.12688/f1000research.11255.2)
Supplement: Raw data from the wash-in increase of Et-sevoflurane at fixed fresh gas flow and vaporiser setting [file f1000research-6-12427-s0000.tgz]

Archive with 1 entries (1 files):
- b2f2e778-2cdf-4cbf-ae2c-cb551b87c968_Wash_in_Aysis_and_FLOW-i_F1000.xlsx
