# Supplementary material for: Wash-in and wash-out of sevoflurane in a test-lung model: A comparison between Aisys and FLOW-i
Source: F1000Res. 2017 Apr 26;6:389. Originally published 2017 Mar 29. [Version 2] doi: 10.12688/f1000research.11255.2 (PMC5414818; doi:10.12688/f1000research.11255.2)
Supplement: Raw data from the wash-in increase of Et-sevoflurane at fixed fresh gas flow and vaporiser setting [file f1000research-6-12427-s0000.tgz › b2f2e778-2cdf-4cbf-ae2c-cb551b87c968_Wash_in_Aysis_and_FLOW-i_F1000.xlsx]

## Sheet: Wash-in
Asys	0.25 L/min	0.5 L/min	1 L/min	2 L/min	4 L/min	8 L/min
1	450	230	83	46	35				FLOW-i	0.3 L/min.	0.5 L/min.	1 L/min.	2 L/min.	4 L/min.
2	490	240	108	49	30				L/Min.	0.3	0.5	1	2	4
3	490	225	107	50	33				Time to 1 MAC	10.3	5.7	2.35	1.25	0.7
mean	476.667	231.667	99.3333	48.3333	32.6667
	477	232	99	48	33
increase
	1 - 1.5	1 - 1.5	1 - 1.5	1 - 1.5	1 - 1.5	1 - 1.5
	352	179	98	25	<10
	320	155	96	20	<10
	360	160	94	20	<10
	344	164.667	96	21.6667	<10
	344	165	96	22	<10
Flow-I	0.3 L/min	0.5 L/min	1 L/min	2 L/min	4 L/min	8 L/min
1	640	333	113	73	39
2	643	360	155	76	44
3	570	334	155	77	44
mean	617.667	342.333	141	75.3333	42.3333
	618	342	141	75	42
increase
	1 - 1.5	1 - 1.5	1 - 1.5	1 - 1.5	1 - 1.5	1 - 1.5			Aysis	0.3 L/min.	0.5 L/min.	1 L/min.	2 L/min.	4 L/min.
	335	190	93	45	36				L/Min.	0.3	0.5	1	2	4
	295	189	83	45	20				Time to 1 MAC	8	3.9	1.5	0.8	0.55
	320	195	89	49	19
mean	316.667	191.333	88.3333	46.3333	25
	317	191	88	46	25
