# Supplementary material for: Wash-in and wash-out of sevoflurane in a test-lung model: A comparison between Aisys and FLOW-i
Source: F1000Res. 2017 Apr 26;6:389. Originally published 2017 Mar 29. [Version 2] doi: 10.12688/f1000research.11255.2 (PMC5414818; doi:10.12688/f1000research.11255.2)
Supplement: Raw data from the wash-out of Et-sevoflurane at zero vaporiser setting and increasing fresh gas flows [file f1000research-6-12427-s0001.tgz]

Archive with 1 entries (1 files):
- d8650b66-5310-416b-8d1b-3cfa394ded0c_Wash_out_Aysis_FLOW-i_for_F1000.xls
