# Supplementary material for: Wash-in and wash-out of sevoflurane in a test-lung model: A comparison between Aisys and FLOW-i
Source: F1000Res. 2017 Apr 26;6:389. Originally published 2017 Mar 29. [Version 2] doi: 10.12688/f1000research.11255.2 (PMC5414818; doi:10.12688/f1000research.11255.2)
Supplement: Raw data from the wash-out of Et-sevoflurane at zero vaporiser setting and increasing fresh gas flows [file f1000research-6-12427-s0001.tgz › d8650b66-5310-416b-8d1b-3cfa394ded0c_Wash_out_Aysis_FLOW-i_for_F1000.xls]

## Sheet: Aysis 2.5 Lmin.
	0	1	1.30	2	2.30	3	3.30	4	4.30	5	5.30	6	6.30	7	7.30	8	8.30	9	9.30	10	10.30	11	11.30	12	12.30	13	13.30	14	14.30	15	15.30	16	16.30	17
1	3.1	1.9	1.7	1.5	1.4	1.2	1.1	1	0.9	0.8	0.7	0.7	0.6	0.5	0.5	0.5	0.4	0.4	0.4	0.3	0.3	0.3	0.3	0.3	0.2	0.2	0.2	0.1	0.2	0.2	0.1	0.1
2	3.1	2	1.8	1.5	1.4	1.2	1.1	1	0.9	0.8	0.7	0.7	0.6	0.5	0.5	0.5	0.4	0.4	0.4	0.3	0.3	0.3	0.3	0.3	0.2	0.2	0.2	0.2	0.2	0.2	0.1	0.1	0.1
3	3.1	1.9	1.6	1.5	1.3	1.1	1.1	0.9	0.8	0.7	0.7	0.6	0.5	0.5	0.5	0.4	0.4	0.3	0.3	0.3	0.3	0.3	0.2	0.2	0.2	0.2	0.2	0.1	0.1
4	3.1	2	1.6	1.5	1.4	1.2	1	1	0.9	0.8	0.7	0.6	0.6	0.5	0.5	0.4	0.4	0.4	0.3	0.3	0.3	0.3	0.3	0.2	0.2	0.2	0.2	0.2	0.2	0.1	0.1
5	3.1	1.7	1.5	1.5	1.2	1.1	1	0.9	0.7	0.6	0.6	0.6	0.5	0.5	0.4	0.4	0.3	0.3	0.3	0.3	0.3	0.2		0.2	0.2	0.2	0.1	0.1	0.1

## Sheet: 5 Lmin.
	0	1	1.30	2	2.30	3	3.30	4	4.30	5
1	3.1	1.2	0.7	0.4	0.3	0.2	0.1	0.1
2	3.1	1.2	0.7	0.3	0.2	0.2	0.1	0.2	0.1
3	3.1	1.1	0.6	0.4	0.3	0.2	0.1	0.1
4	3.1	1.1	0.7	0.3	0.3	0.2	0.2	0.1
5	3.1	1.1	0.7	0.4	0.3	0.2	0.1	0.1
6	3.1	1.1	0.6	0.3	0.3	0.2	0.1	0.1

## Sheet: 7.5 Lmin.
	0	1	1.30	2	2.30
1	3.1	1.8	0.7	0.3	0.1
2	3.1		0.8	0.3	0.1
3	3.1	1.8	0.8	0.3	0.1
4	3.1	1.9	0.8	0.4	0.1

## Sheet: 10 Lmin.
	0	1	1.30	2	2.30	3	4	4.30	5	5.30
1	3.1	1.5	0.7	0.3	0.1
2	3.1	1.6	0.8	0.3	0.1
3	3.1	1.7	0.8	0.3	0.2
4	3.1	2	0.8	0.3	0.1

## Sheet: Mean values
3.1 to 0 Etsevo	2,5 L/min.	5 L/min.	7,5 L/min.	10 L/min.
1	16.15	4.1	2.1	2.16											3.1 to 0 Etsevo	2,5 L/min.	5 L/min.	7,5 L/min.	10 L/min.
2	16.45	4.35	2.14	2.12												11.06	4.5	2.48	2.5
3	14.55	4.3	2.17	2.17												11.05	4.45	2.48	2.44
4	15.4	4.23	2.14	2.14												10.4	4.35	2.5	2.5
5	14.5	4.25														10.4	4.55	2.48	2.47
Mean	15.41	4.246	2.1375	2.1475				L/min	2.5	5	7.5	10				10.7275	4.4625	2.485	2.4775
								Wash-out time	15.41	4.25	2.14	2.15				10.73	4.46	2.49	2.48
								FLOW-i	10.73	4.45	2.49	2.48			L/min	2.5	5	7.5	10
3.1 to 0 Etsevo	2,5 L/min.	5 L/min.	7,5 L/min.	10 L/min.											Wash-out time	10.73	4.45	2.49	2.48
Mean	14.955	4.248	2.1	2.1
											2,5 L/min.	5 L/min.	7,5 L/min.	10 L/min
										Aysis	15.41	4.25	2.14	2.15
										FLOW-i	10.73	4.45	2.49	2.48

## Sheet: FLOW-i 2.5 Lmin.
FLOW-i	0	1		2		3		4		5		6		7		8		9		10		11			Zero
1	3.1	2.1	1.8	1.5	1.3	1.2	1	0.9	0.8	0.7	0.7	0.6	0.5	0.5	0.5	0.4	0.4	0.3	0.3	0.3	0.3	0.2			11.06
2	3.1	2.1	1.8	1.6	1.4	1.3	1	0.9	0.8	0.7	0.6	0.6	0.5	0.5	0.5	0.4	0.4	0.3	0.3	0.3	0.3	0.2			11.05
3	3.1	1.9	1.7	1.6	1.3	1.2	1	0.9	0.8	0.7	0.7	0.6	0.5	0.5	0.5	0.4	0.4	0.3	0.3	0.3	0.3				10.4
4	3.1	2	1.8	1.6	1.4	1.2	1	0.9	0.8	0.7	0.7	0.6	0.6	0.5	0.4	0.4	0.4	0.3	0.3	0.3	0.3				10.4
5	mean	2.025	1.775	1.575	1.35	1.225	1	0.9	0.8	0.7	0.675	0.6	0.525	0.5	0.475	0.4	0.4	0.3	0.3	0.3	0.3	0.2			10.7275
2.5 L/min.		2.025	1.76	1.58	1.35	1.23	1	0.9	0.8	0.7	0.68	0.6	0.52	0.5	0.48	0.4	0.4	0.3	0.3	0.3	0.3	0.2			10.73

## Sheet: FLOW-I 5 Lmin.
FLOW-i	0	1		2		3		4		5		Zero		7		8		9		10		11
	3.1	0.7	0.5	0.4	0.3	0.3	0.3	0.3	0.2			4.5			4.5
	3.1	0.7	0.5	0.4	0.3	0.3	0.3	0.3	0.2			4.45			4.45
	3.1	0.5	0.6	0.5	0.4	0.3	0.3	0.3	0.2			4.35			4.35
	3.1	1.3	0.7	0.4	0.4	0.3	0.3	0.3	0.3			4.55			4.55
	3.1	0.9	0.6	0.4	0.4	0.3	0.3	0.3	0.3			4.55		mean	4.4625
meqn	3.1	0.82	0.58	0.42	0.36	0.3	0.3	0.3	0.24			4.48
5 L/min.	3.1	0.82	0.58	0.42	0.36	0.3	0.3	0.3	0.24			4.48

## Sheet: F 7,5 Lmin.
	0	1		2		4	Zero
	3.1	0.4	0.3	0.2	0.1		2.48
	3.1	0.6	0.3	0.2	0.1		2.48
	3.1	1.1	0.4	0.2	0.1		2.5
	3.1	1.2	0.5	0.2	0.1		2.48
mean		0.825	0.375	0.2	0.1		2.485
7.5 L/min.		0.83	0.38	0.2	0.1		2.49

## Sheet: F-i 10 Lmin.
	0		1		2		3			zero
	3.1	1.6	1.2	0.5	0.2	0.1				2.5
	3.1	2.4	1.1	0.4	0.2	0.1				2.44
	3.1	2.6	1.2	0.4	0.2	0.1				2.5
	3.1	2.1	0.5	0.4	0.1	0.1				2.47
mean		2.175	1	0.425	0.175	0.1				2.4775
10 L/min.		2.18	1	0.43	0.17	0.1				2.48
